# Supplementary material for: A 10-Year Retrospective Study on Pediatric Visceral Leishmaniasis in a European Endemic Area: Diagnostic and Short-Course Therapeutic Strategies
Source: Healthcare (Basel). 2023 Dec 21;12(1):23. doi: 10.3390/healthcare12010023 (PMC10779246; doi:10.3390/healthcare12010023)
Supplement: Supplementary file 1 [file healthcare-12-00023-s001.zip]

Archive with 1 entries (1 files):
- healthcare-2698532-supplementary.pdf
